# Supplementary material for: Genetic Diversity and Distribution of the Ciguatera-Causing Dinoflagellate Gambierdiscus spp. (Dinophyceae) in Coastal Areas of Japan
Source: PLoS One. 2013 Apr 11;8(4):e60882. doi: 10.1371/journal.pone.0060882 (PMC3623954; doi:10.1371/journal.pone.0060882)
Supplement: Table S1 — Estimation of genetic distances of the SSU rDNA over the p distance calculated by uncorrected genetic distance (UGD) model among and within 69 consensus sequences ( = 69 strains; each consensus sequence was constructed with cloned sequences and/or directly sequence of each strain) of Gambierdiscus species/phylotypes. (XLS) [file pone.0060882.s002.xls]

## Sheet: Table S1
			Table S1. Estimation of genetic distances of the SSU rDNA over the p distance calculated by uncorrected genetic distance (UGD) model among and within 69 consensus sequences (= 69 strains; each consensus sequence was constructed with cloned sequences and/or directly sequence of each strain) of Gambierdiscus species/phylotypes.
			Clade		Species/phylotype	n*	[1]	[2]	[3]	[4]	[5]	[6]	[7]	[8]	[9]	[10]	[11]	[12]	[13]	[14]	[15]
			I	[1]	G. yasumotoi	1	NC**
				[2]	G. cf. yasumotoi	2	0.004	0.007
				[3]	G. ruetzleri	3	0.004	0.006	0.004
			II	[4]	G. carpenteri	2	0.155	0.157	0.158	0
				[5]	G. caribaeus	7	0.156	0.158	0.159	0.018	0.005
				[6]	G. sp. type 2	16	0.157	0.159	0.159	0.029	0.028	0.007
			III	[7]	G. carolinianus	1	0.151	0.151	0.152	0.133	0.137	0.146	NC**
				[8]	G. polynesiensis	1	0.149	0.15	0.151	0.137	0.14	0.148	0.073	NC**
				[9]	G. sp. type 3	2	0.168	0.168	0.168	0.15	0.154	0.163	0.089	0.033	0
			IV	[10]	G. australes	8	0.167	0.168	0.169	0.143	0.147	0.148	0.132	0.136	0.146	0
			V	[11]	G. ribotype 2	1	0.175	0.178	0.177	0.152	0.156	0.159	0.141	0.148	0.157	0.152	NC**
				[12]	G. belizeanus	2	0.169	0.172	0.172	0.155	0.157	0.159	0.138	0.147	0.16	0.152	0.057	0.005
				[13]	G. pacificus	2	0.172	0.175	0.174	0.152	0.154	0.158	0.15	0.15	0.164	0.156	0.061	0.047	0
				[14]	G. toxicus	3	0.178	0.18	0.18	0.157	0.159	0.163	0.15	0.155	0.167	0.162	0.07	0.059	0.022	0.003
				[15]	G. sp. type 1	18	0.17	0.172	0.172	0.149	0.151	0.157	0.141	0.14	0.156	0.15	0.057	0.05	0.04	0.049	0.006
			Data are mean pairwise number of uncorrected p distances of the SSU rDNA for within-species/phylotype (on the diagonal, bold), and between-species/phylotypes (below diagonal).
			n*: Numbers of consensus sequence were analyzed.
			NC**: Not calculated.
