# Supplementary material for: Genetic Diversity and Distribution of the Ciguatera-Causing Dinoflagellate Gambierdiscus spp. (Dinophyceae) in Coastal Areas of Japan
Source: PLoS One. 2013 Apr 11;8(4):e60882. doi: 10.1371/journal.pone.0060882 (PMC3623954; doi:10.1371/journal.pone.0060882)
Supplement: Table S2 — Summary of genetic distances of the D8–D10 region of the LSU rDNA over the p distance calculated by uncorrected genetic distance (UGD) model among and within 51 consensus sequences ( = 51 strains; each consensus sequence was constructed with cloned sequences and/or directly sequence of each strain) of Gambierdiscus species/phylotypes. (XLS) [file pone.0060882.s003.xls]

## Sheet: Table S2
		Table S2. Summary of genetic distances of the D8-D10 region of the LSU rDNA over the p distance calculated by uncorrected genetic distance (UGD) model among and within 51 consensus sequences (= 51 strains; each consensus sequence was constructed with cloned sequences and/or directly sequence of each strain) of Gambierdiscus species/phylotypes.
			bp*	n**	Min.	Max.	Mean	SD	Ref.
		within-species	858	11	0	0.008	0.002	0.002	This study
		between-species	858	11	0.007	0.168	0.121	0.036	This study
		type 1 vs. another species	858	12	0.018	0.16	0.108	0.05	This study
		type 2 vs. another species	858	12	0.025	0.154	0.113	0.043	This study
		type 3 vs. another species	858	12	0.024	0.142	0.112	0.035	This study
		bp*:Nucleotide bases of the LSU rDNA D8-D10 used for calculations.
		n**: Numbers of species (species/phylotypes) used for calculations.
