# Supplementary material for: Genetic Diversity and Distribution of the Ciguatera-Causing Dinoflagellate Gambierdiscus spp. (Dinophyceae) in Coastal Areas of Japan
Source: PLoS One. 2013 Apr 11;8(4):e60882. doi: 10.1371/journal.pone.0060882 (PMC3623954; doi:10.1371/journal.pone.0060882)
Supplement: Table S3 — Estimation of genetic distances of the D8–D10 region of the LSU rDNA over the p distance calculated by uncorrected genetic distance (UGD) model among and within 61 consensus sequences ( = 61 strains; each consensus sequence was constructed with cloned sequences and/or directly sequence of each strain) of Gambierdiscus species/phylotypes. (XLS) [file pone.0060882.s004.xls]

## Sheet: TableS3
			Table S3. Estimation of genetic distances of the D8-D10 region of the LSU rDNA over the p distance calculated by uncorrected genetic distance (UGD) model among and within 61 consensus sequences (= 61 strains; each consensus sequence was constructed with cloned sequences and/or directly sequence of each strain) of Gambierdiscus species/phylotypes.
			Clade		Species/phylotype	n*	[1]	[2]	[3]	[4]	[5]	[6]	[7]	[8]	[9]	[10]	[11]	[12]	[13]	[14]	[15]	[16]	[17]
			I	[1]	G. yasumotoi	1	NC**
				[2]	G. cf. yasumotoi	1	0.002	NC**
				[3]	G. ruetzleri	2	0.007	0.005	0
			II	[4]	G. carpenteri	3	0.128	0.125	0.128	0
				[5]	G. caribaeus	9	0.128	0.125	0.128	0.009	0.001
				[6]	G. sp. type 2	6	0.133	0.13	0.133	0.025	0.026	0.001
			III	[7]	G. carolinianus	3	0.123	0.124	0.128	0.12	0.121	0.127	0.003
				[8]	G. ribotype 1	7	0.132	0.129	0.133	0.118	0.121	0.129	0.063	0.004
				[9]	G. polynesiensis	2	0.13	0.131	0.135	0.119	0.121	0.127	0.059	0.015	0.004
				[10]	G. sp. type 3	2	0.125	0.124	0.128	0.116	0.12	0.125	0.06	0.025	0.024	0
			IV	[11]	G. excentricus	4	0.149	0.146	0.148	0.105	0.109	0.118	0.125	0.121	0.126	0.124	0.002
				[12]	G. australes	6	0.133	0.131	0.133	0.098	0.099	0.109	0.109	0.115	0.116	0.113	0.078	0.001
			V	[13]	G. ribotype 2	2	0.154	0.154	0.156	0.133	0.136	0.145	0.138	0.145	0.144	0.139	0.148	0.124	0
				[14]	G. belizeanus	4	0.157	0.158	0.16	0.136	0.139	0.147	0.14	0.144	0.143	0.137	0.138	0.121	0.056	0.004
				[15]	G. pacificus	2	0.156	0.158	0.161	0.136	0.139	0.146	0.137	0.141	0.141	0.138	0.137	0.118	0.05	0.053	0.001
				[16]	G. toxicus	4	0.164	0.166	0.168	0.143	0.145	0.154	0.139	0.144	0.143	0.142	0.147	0.123	0.057	0.057	0.014	0.008
				[17]	G. sp. type 1	3	0.158	0.157	0.16	0.128	0.132	0.14	0.136	0.139	0.139	0.136	0.136	0.112	0.043	0.045	0.018	0.028	0.001
			Data are mean pairwise number of uncorrected p distances of the LSU rDNA D8-D10 for within-species/phylotype (on the diagonal, bold), and between-species/phylotypes (below diagonal).
			n*: Numbers of consensus sequence were analyzed.
			NC**: Not calculated.
