# Supplementary material for: Genetic Diversity and Distribution of the Ciguatera-Causing Dinoflagellate Gambierdiscus spp. (Dinophyceae) in Coastal Areas of Japan
Source: PLoS One. 2013 Apr 11;8(4):e60882. doi: 10.1371/journal.pone.0060882 (PMC3623954; doi:10.1371/journal.pone.0060882)
Supplement: Table S4 — Details of macroalgal sample collection. (XLS) [file pone.0060882.s005.xls]

## Sheet: Table S4
			Table S4. Details of macroalgal sample collection.
			Area	Abbreviation of sampling stations	Location of sampling stations	Latitude, Longitude	Sampling date	Macroalgae sample collector	Existence of Gambierdiscus sp. cell
			A	HF	Higashiotaru, Otaru City, Hokkaido, Japan	43°10’48 N, 141°02’16 E	2010.08.29 and 2010.10.01	Y. Nomiya	No
				HO	Oshoro, Otaru City, Hokkaido, Japan	43°17’22 N, 140°51’30 E	2010.08.16 and 2011.08.25	H. Shimada and H. Akino	No
			B	IW	Kirikiri, Ohtsuchi Town, Iwate, Japan	39°21’48 N, 141°57’37 E	2010.08.06 and 2010.10.06	D. Muraoka	No
				NS	Mano, Sado Island, Sado City, Niigata, Japan	37°57’59 N, 138°20’00 E	2010.12.01, 2011.07.19 and 2011.10.11	S. Kondo	No
				NC	Chisaki, Izumozaki Town, Niigata, Japan	37°32’38 N, 138°41’06 E	2011.09.09 and 2011.10.14	R. Ishimoto and T. Ikeda	No
				CK	Yoshio, Katsuura City, Chiba, Japan	35°08’05 N, 140°17’06 E	2010.09.10	H. Iwamoto	No
				CI	Nishigasaki, Kyonan Town, Chiba, Japan	35°05’13 N, 139°50’30 E	2011.05.18 and 2011.09.12	H. Iwamoto	No
				CT	Okinoshima, Tateyama City, Chiba, Japan	34°59’29 N, 139°49’28 E	2010.09.07	H. Iwamoto	No
				FO	Shinkomatsubara, Obama City, Fukui, Japan	35°31’09 N, 135°45’02 E	2010.06.27, 2010.08.21, 2010.11.20 and 2011.11.03	H. Nishimura	No
				FOK	Kawasaki, Obama City, Fukui, Japan	35°29’56 N, 135°44’19 E	2010.05.08 and 2010.05.22	H. Nishimura	No
				KM	Shirasugi, Maizuru City, Kyoto, Japan	35°30’41 N, 135°19’56 E	2010.09.04	H. Nishimura	No
				KN	Nii, Ine Town, Kyoto, Japan	35°41’31 N, 135°18’16 E	2010.09.25	T. Nishimura and H. Nishimura	Yes
				KT	Tai, Miyazu City, Kyoto, Japan	35°35’06 N, 135°14’31 E	2010.09.25	T. Nishimura and H. Nishimura	No
				KA	Ejiri, Miyazu City, Kyoto, Japan	35°34’42 N, 135°11’50 E	2010.09.25	T. Nishimura and H. Nishimura	No
				MME	Asoura, Minamiise Town, Mie, Japan	34°16’28 N, 136°34’29 E	2008.09.11	K. Onodera	Yes
				WTK	Taiji, Taiji Town, Wakayama, Japan	33°35’59 N, 135°56’48 E	2011.05.21	T. Taniguchi	No
				WTM	Moriura, Taiji Town, Wakayama, Japan	33°35’41 N, 135°56’03 E	2011.05.21	T. Taniguchi	No
				WI	Itsumo, Kushimoto Town, Wakayama, Japan	33°27’10 N, 135°47’34 E	2010.06.17 and 2010.08.26	K. Tose and T. Murata	Yes
				WK	Takatomi, Kushimoto Town, Wakayama, Japan	33°28’53 N, 135°45’37 E	2010.05.12 and 2011.06.27	S. Komatsu and D. Komatsu	Yes
				WKK	Kamiura, Kushimoto Town, Wakayama, Japan	33°28’05 N, 135°46’22 E	2011.10.04	H. Sakanari	No
				AK	Kusumoto, Awaji City, Hyogo, Japan	34°33’19 N, 135°00’21 E	2010.09.27	T. Nishimura	No
				AI	Ikuha, Awaji City, Hyogo, Japan	34°31’45 N, 134°53’12 E	2010.09.27	T. Nishimura	No
			C	TNS	Satourasakata, Naruto City, Tokushima, Japan	34°10’54 N, 134°37’57 E	2010.04.11 and 2010.09.27	T. Nishimura and H. Nishimura	No
				TNO	Ohge, Naruto City, Tokushima, Japan	34°13’33 N, 134°38’12 E	2010.09.27	T. Nishimura	No
				TNK	Fukuchi, Naruto City, Tokushima, Japan	34°14’04 N, 134°38’14 E	2010.04.04 and 2010.09.27	T. Nishimura	No
				KTA	Kamano, Takamatsu City, Kagawa, Japan	34°23’24 N, 134°10’33 E	2011.03.18	Y. Tanimoto, K. Ichimi and K. Kishimoto	No
				KS	Yoshima Island, Sakaide City, Kagawa, Japan	34°23’39 N, 133°48’55 E	2011.04.05	T. Nishimura, T. Wittaya and K. Teeyapon	No
				KMT	Tumu, Mitoyo City, Kagawa, Japan	34°15’01 N, 133°36’45 E	2009.10.18	T. Nishimura and K. Uehara	No
				KMO	Ohama, Mitoyo City, Kagawa, Japan	34°13’31 N, 133°36’36 E	2009.10.18	T. Nishimura and K. Uehara	No
				EI	Mori, Iyo City, Ehime, Japan	33°44’43 N, 132°40’44 E	2010.08.23	T. Nishimura	No
				TM	Uchizuma, Mugi Town, Tokushima, Japan	33°39’29 N, 134°24’06 E	2009.10.04	T. Nishimura, K. Uehara and H. Sakanari	No
				M	Muroto Promontory, Muroto City, Kochi, Japan	33°14’47 N, 134°10’42 E	2007~2011	T. Ikegami, T. Nakamura, T. Nishimura, K. Uehara, H. Sakanari and T. Wittaya	Yes
				T	Tei Promontory, Konan City, Kochi, Japan	33°31’09 N, 133°45’20 E	2007~2011	T. Ikegami, T. Nakamura, T. Nishimura, K. Uehara, H. Sakanari and T. Wittaya	Yes
				S	Kutsu, Susaki City, Kochi, Japan	33°23’38 N, 133°20’29 E	2007~2011	T. Ikegami, T. Nakamura, T. Nishimura, K. Uehara, H. Sakanari and T. Wittaya	Yes
				SB	Subogata, Otsuki Town, Kochi, Japan	32°47’55 N, 132°42’37 E	2009.08.01	T. Nishimura	No
				K	Kashinoura, Otsuki Town, Kochi, Japan	32°47’08 N, 132°43’30 E	2007.09.22 and 2008.07.14	T. Ikegami, T. Nakamura and T. Nishimura	Yes
				KW	Kashiwajima, Kashiwa Island, Otsuki Town, Kochi, Japan	32°46’22 N, 132°37’31 E	2007.09.22, 2008.07.14, 2008.09.25 and 2011.09.24	T. Ikegami, T. Nakamura and T. Nishimura	Yes
				OI	Issai, Otsuki Town, Kochi, Japan	32°47’01 N, 132°38’26 E	2009.08.06 and 2009.09.13	T. Okami	Yes
			D	NM	Misakimachi, Nagasaki City, Nagasaki, Japan	32°47’48 N, 129°46’37 E	2009.07.05	T. Fukao	No
				NN	Nagatamachi, Nagasaki City, Nagasaki, Japan	32°49’11 N, 129°43’33 E	2009.07.05	T. Fukao	No
				NK	Kounouranatsuimachi, Nagasaki City, Nagasaki, Japan	32°52’32 N, 129°40’41 E	2009.07.05	T. Fukao	No
				GD	Okuura, Fukue Island, Goto City, Nagasaki, Japan	32°45’19 N, 128°50’17 E	2009.07.21 and 2010.06.03	T. Nishimura and K. Nabeuchi	No
				GS	Hamanokuri, Fukue Island, Goto City, Nagasaki, Japan	32°44’18 N, 128°41’56 E	2009.07.22	T. Nishimura	No
				GTN	Tontomari, Fukue Island, Goto City, Nagasaki, Japan	32°42’11 N, 128°39’24 E	2009.07.22	T. Nishimura	Yes
				GF	Shimoozu, Fukue Island, Goto City, Nagasaki, Japan	32°41’10 N, 128°51’30 E	2009.07.21	T. Nishimura	No
				GT	Tsuchitori, Fukue Island, Goto City, Nagasaki, Japan	32°36’53 N, 128°46’44 E	2009.07.21	T. Nishimura	No
				GK	Kurose, Fukue Island, Goto City, Nagasaki, Japan	32°36’24 N, 128°44’12 E	2009.07.22	T. Nishimura	No
				MA	Aoshima, Miyazaki City, Miyazaki, Japan	31°47’43 N, 131°28’30 E	2010.05.12, 2011.08.13 and 2011.09.28	M. Furukawa and M. Kanemaru	No
				KGY	Yojiro, Kagoshima City, Kagoshima, Japan	31°33’33 N, 130°33’47 E	2009.07.12	T. Yoshikawa	No
				KGK	Kiire, Kagoshima City, Kagoshima, Japan	31°24’09 N, 130°31’51 E	2009.07.12	T. Yoshikawa	No
			E	OBS	Bise, Motobu Town, Okinawa, Japan	26°42’07 N, 127°52’44 E	2008.08.21	K. Onodera	Yes
				OSS	Sesoko, Motobu Town, Okinawa, Japan	26°38’52 N, 127°51’15 E	2008.08.21	K. Onodera	Yes
				OM	Maeda Promontory, Onnason, Okinawa, Japan	26°26’41 N, 127°46’15 E	2008.04.03, 2009.06.24 and 2010.07.19	M. Tsuda, T. Nishimura and K. Onodera	Yes
				Y	Gima, Yomitanson, Okinawa, Japan	26°24’53 N, 127°42’48 E	2009.06.21	N. Oka	No
				U	Uken, Uruma City, Okinawa, Japan	26°22’44 N, 127°52’41 E	2009.06.21, 2010.05.30, 2011.05.21, 2011.06.04 and 2011.08.28	N. Oka and T. Kusumoto	Yes
				OH	Katsurenhiga, Hamahiga Island, Uruma City, Okinawa, Japan	26°19’05 N, 127°58’00 E	2010.09.12	N. Oka	No
				ON	Tamagusukuhyakuna, Nanjo City, Okinawa, Japan	26°07’58 N, 127°47’20 E	2010.08.29	T. Fujimoto	Yes
				G	Gushichan, Yaese Town, Okinawa, Japan	26°06’59 N, 127°44’57 E	2010.04.14	K. Tose	Yes
				OD	Odo, Itoman City, Okinawa, Japan	26°05’23 N, 127°42’32 E	2009.01.12	S. Suda	Yes
			F	MYA	Gusukubearagusuku, Miyakojima Island, Miyakojima City, Okinawa, Japan	24°45’39 N, 125°25’35 E	2006.01.30	A. Yoshino	Yes
				MYI	Hiraramaezato, Ikema Island, Miyakojima City, Okinawa, Japan	24°55’30 N, 125°14’23 E	2006.01.30	A. Miyazaki	Yes
				I	Sawada beach, Irabu Island, Miyakojima City, Okinawa, Japan	24°50’17 N, 125°09’25 E	2008.06.06	M. Tsuda	Yes
			G	ISA	Hirakubo, Ishigaki Island, Ishigaki City, Okinawa, Japan	24°35’15 N, 124°18’29 E	2011.07.30	H. Yamashita	No
				ISB	Ibaruma, Ishigaki Island, Ishigaki City, Okinawa, Japan	24°32’06 N, 124°18’20 E	2011.07.30	H. Yamashita	Yes
				ISC	Touzato, Ishigaki Island, Ishigaki City, Okinawa, Japan	24°26’40 N, 124°15’27 E	2011.07.30 and 2011.09.10	H. Yamashita	Yes
				ISD	Arakawa, Ishigaki Island, Ishigaki City, Okinawa, Japan	24°21’59 N, 124°06’40 E	2011.07.30	H. Yamashita	No
				ISE	Ishigaki, Ishigaki Island, Ishigaki City, Okinawa, Japan	24°23’01 N, 124°08’04 E	2011.07.30	H. Yamashita	No
				ISF	Fukai, Ishigaki Island, Ishigaki City, Okinawa, Japan	24°27’26 N, 124°11’46 E	2011.07.30	H. Yamashita	No
				TN	Taketomi, Iriomote Island, Taketomi Town, Okinawa, Japan	24°19’32 N, 124°04’24 E	2009.06.24	M. Tsuda	No
				IT	Takana, Iriomote Island, Taketomi Town, Okinawa, Japan	24°22’51 N, 123°54’43 E	2009.06.24	M. Tsuda	No
				IR	Uehara, Iriomote Island, Taketomi Town, Okinawa, Japan	24°25’06 N, 123°48’04 E	2010.04.19	K. Tose	Yes
				IH	Haemida, Iriomote Island, Taketomi Town, Okinawa, Japan	24°16’19 N, 123°49’54 E	2009.06.24	M. Tsuda	No
				KK	Kubasaki, Kohama Island, Taketomi Town, Okinawa, Japan	24°19’59 N, 123°57’06 E	2009.06.24	M. Tsuda	No
