# Supplementary material for: Genetic Diversity and Distribution of the Ciguatera-Causing Dinoflagellate Gambierdiscus spp. (Dinophyceae) in Coastal Areas of Japan
Source: PLoS One. 2013 Apr 11;8(4):e60882. doi: 10.1371/journal.pone.0060882 (PMC3623954; doi:10.1371/journal.pone.0060882)
Supplement: Table S5 — Details of Gambierdiscus spp. clonal strains. (XLS) [file pone.0060882.s006.xls]

## Sheet: Table S5
		Table S5. Details of Gambierdiscus spp. clonal strains.
											Accession No.
		Strain	Species/phylotype	SWT (◦C)	Salinity	Collection date	Substratum	Isolater	Area	Abbreviation of sampling station	The SSU rDNA	The LSU rDNA D8-D10	The ITS region
		KN1G	Gambierdiscus sp. type 2	26.8	ND*	2010.09.25	Pterocladiella tenuis	T. Nishimura	B	KN
		KN5G	Gambierdiscus sp. type 2	26.8	ND*	2010.09.25	P. tenuis	H. Sakanari	B	KN
		MMEG9	Gambierdiscus sp. type 2	ND*	ND*	2008.09.11	Gelidium elegans	T. Yoshida	B	MME	AB605802
		MMEG28	Gambierdiscus sp. type 2	ND*	ND*	2008.09.11	G. elegans	T. Yoshida	B	MME	AB605803
		WI1G	Gambierdiscus sp. type 2	22.2	ND*	2010.06.17	Padina arborescens	T. Nishimura	B	WI
		WI8G	Gambierdiscus sp. type 2	22.2	ND*	2010.06.17	macroalgae	T. Nishimura	B	WI
		WI9G	Gambierdiscus sp. type 3	22.2	ND*	2010.06.17	macroalgae	T. Nishimura	B	WI	AB764296 - AB764297**	AB765923
		WI10G	Gambierdiscus sp. type 2	22.2	ND*	2010.06.17	macroalgae	T. Nishimura	B	WI
		WI11G	Gambierdiscus sp. type 3	22.2	ND*	2010.06.17	macroalgae	T. Nishimura	B	WI	AB764298 - AB764300**	AB765924
		WI15G	Gambierdiscus sp. type 2	22.2	ND*	2010.06.17	Tricleocarpa cylindrica	T. Nishimura	B	WI
		WI16G	Gambierdiscus sp. type 2	22.2	ND*	2010.06.17	T. cylindrica	T. Nishimura	B	WI
		WI17G	Gambierdiscus sp. type 2	22.2	ND*	2010.06.17	T. cylindrica	T. Nishimura	B	WI
		WI18G	Gambierdiscus sp. type 2	22.2	ND*	2010.06.17	T. cylindrica	T. Nishimura	B	WI
		WI19G	Gambierdiscus sp. type 2	22.2	ND*	2010.06.17	T. cylindrica	T. Nishimura	B	WI
		WI20G	Gambierdiscus sp. type 2	22.2	ND*	2010.06.17	T. cylindrica	T. Nishimura	B	WI
		WI21G	Gambierdiscus sp. type 2	22.2	ND*	2010.06.17	T. cylindrica	T. Nishimura	B	WI
		WI22G	Gambierdiscus sp. type 2	22.2	ND*	2010.06.17	T. cylindrica	T. Nishimura	B	WI
		WI23G	Gambierdiscus sp. type 2	22.2	ND*	2010.06.17	macroalgae	K. Uehara	B	WI
		WI24G	Gambierdiscus sp. type 2	22.2	ND*	2010.06.17	macroalgae	K. Uehara	B	WI
		WI25G	Gambierdiscus sp. type 2	22.2	ND*	2010.06.17	macroalgae	K. Uehara	B	WI
		WI26G	Gambierdiscus sp. type 2	22.2	ND*	2010.06.17	macroalgae	K. Uehara	B	WI
		WI27G	Gambierdiscus sp. type 2	28	ND*	2010.08.26	macroalgae	T. Nishimura	B	WI
		WI29G	Gambierdiscus sp. type 1	28	ND*	2010.08.26	macroalgae	T. Nishimura	B	WI
		WI30G	Gambierdiscus sp. type 2	28	ND*	2010.08.26	macroalgae	T. Nishimura	B	WI
		WI31G	Gambierdiscus sp. type 2	28	ND*	2010.08.26	macroalgae	T. Nishimura	B	WI
		WI32G	Gambierdiscus sp. type 2	28	ND*	2010.08.26	macroalgae	T. Nishimura	B	WI
		WI33G	Gambierdiscus sp. type 2	28	ND*	2010.08.26	macroalgae	T. Nishimura	B	WI
		WI34G	Gambierdiscus sp. type 2	28	ND*	2010.08.26	macroalgae	T. Nishimura	B	WI
		WI36G	Gambierdiscus sp. type 2	28	ND*	2010.08.26	macroalgae	T. Nishimura	B	WI
		WI39G	Gambierdiscus sp. type 2	28	ND*	2010.08.26	macroalgae	T. Nishimura	B	WI
		WI52G	Gambierdiscus sp. type 2	28	ND*	2010.08.26	macroalgae	T. Nishimura	B	WI
		WI85G	Gambierdiscus sp. type 2	28	ND*	2010.08.26	Tricleocarpa cylindrica	T. Nishimura	B	WI
		WI87G	Gambierdiscus sp. type 2	28	ND*	2010.08.26	T. cylindrica	T. Nishimura	B	WI
		WI89G	Gambierdiscus sp. type 2	28	ND*	2010.08.26	T. cylindrica	T. Nishimura	B	WI
		WI90G	Gambierdiscus sp. type 2	28	ND*	2010.08.26	T. cylindrica	T. Nishimura	B	WI
		WI91G	Gambierdiscus sp. type 2	28	ND*	2010.08.26	T. cylindrica	T. Nishimura	B	WI
		WI92G	Gambierdiscus sp. type 2	28	ND*	2010.08.26	T. cylindrica	T. Nishimura	B	WI	AB764279**
		WI93G	Gambierdiscus sp. type 2	28	ND*	2010.08.26	T. cylindrica	T. Nishimura	B	WI
		WI94G	Gambierdiscus sp. type 2	28	ND*	2010.08.26	T. cylindrica	T. Nishimura	B	WI
		WI95G	Gambierdiscus sp. type 2	28	ND*	2010.08.26	T. cylindrica	T. Nishimura	B	WI
		WI96G	Gambierdiscus sp. type 2	28	ND*	2010.08.26	T. cylindrica	T. Nishimura	B	WI
		WI97G	Gambierdiscus sp. type 2	28	ND*	2010.08.26	T. cylindrica	T. Nishimura	B	WI
		WI98G	Gambierdiscus sp. type 2	28	ND*	2010.08.26	T. cylindrica	T. Nishimura	B	WI
		WI99G	Gambierdiscus sp. type 2	28	ND*	2010.08.26	T. cylindrica	T. Nishimura	B	WI
		WI100G	Gambierdiscus sp. type 2	28	ND*	2010.08.26	Dichotomaria falcata	T. Nishimura	B	WI
		WI101G	Gambierdiscus sp. type 2	28	ND*	2010.08.26	D. falcata	T. Nishimura	B	WI
		WI119G	Gambierdiscus sp. type 2	28	ND*	2010.08.26	D. falcata	T. Nishimura	B	WI
		WI120G	Gambierdiscus sp. type 2	28	ND*	2010.08.26	D. falcata	T. Nishimura	B	WI
		WI121G	G. australes	28	ND*	2010.08.26	D. falcata	T. Nishimura	B	WI
		WI122G	Gambierdiscus sp. type 2	28	ND*	2010.08.26	D. falcata	T. Nishimura	B	WI
		WI123G	Gambierdiscus sp. type 2	28	ND*	2010.08.26	D. falcata	T. Nishimura	B	WI
		WI125G	Gambierdiscus sp. type 2	28	ND*	2010.08.26	D. falcata	T. Nishimura	B	WI
		WI126G	Gambierdiscus sp. type 2	28	ND*	2010.08.26	D. falcata	T. Nishimura	B	WI
		WI127G	Gambierdiscus sp. type 2	28	ND*	2010.08.26	D. falcata	T. Nishimura	B	WI
		WI128G	Gambierdiscus sp. type 2	28	ND*	2010.08.26	D. falcata	T. Nishimura	B	WI
		WI130G	Gambierdiscus sp. type 2	28	ND*	2010.08.26	D. falcata	T. Nishimura	B	WI
		WK1G	Gambierdiscus sp. type 2	24.5	ND*	2010.05.12	Pterocladiella tenuis	T. Nishimura	B	WK	AB764277 - AB764278**	AB765914
		M070831_1	Gambierdiscus sp. type 2	28.7	32	2007.08.31	macroalgae	T. Nakamura	C	M
		M080828_1	Gambierdiscus sp. type 2	27.1	30.5	2008.08.28	Gelidium elegans	T. Nishimura	C	M
		M080828_2	Gambierdiscus sp. type 2	27.1	30.5	2008.08.28	G. elegans	T. Nishimura	C	M	AB764281, AB764282 - AB764284**	AB765915
		M080828_3	Gambierdiscus sp. type 1	27.1	30.5	2008.08.28	G. elegans	T. Nishimura	C	M	AB764229 - AB764233**
		M080828_4	G. australes	27.1	30.5	2008.08.28	G. elegans	T. Nishimura	C	M	AB764301	AB765919
		M080828_5	Gambierdiscus sp. type 2	27.1	30.5	2008.08.28	G. elegans	T. Nishimura	C	M	AB764285
		M080828_6	Gambierdiscus sp. type 2	27.1	30.5	2008.08.28	G. elegans	T. Nishimura	C	M	AB764286
		M080828_7	Gambierdiscus sp. type 2	27.1	30.5	2008.08.28	G. elegans	T. Nishimura	C	M
		M080828_8	Gambierdiscus sp. type 2	27.1	30.5	2008.08.28	G. elegans	T. Nishimura	C	M
		M080906_1	Gambierdiscus sp. type 1	28.1	31.2	2008.09.06	Delisea japonica	T. Nishimura	C	M
		M080906_2	Gambierdiscus sp. type 2	28.1	31.2	2008.09.06	D. japonica	T. Nishimura	C	M
		M080906_3	Gambierdiscus sp. type 2	28.1	31.2	2008.09.06	D. japonica	T. Nishimura	C	M
		M080906_4	Gambierdiscus sp. type 2	28.1	31.2	2008.09.06	D. japonica	T. Nishimura	C	M
		M080906_5	G. australes	28.1	31.2	2008.09.06	D. japonica	T. Nishimura	C	M	AB764302
		M080906_6	Gambierdiscus sp. type 2	28.1	31.2	2008.09.06	D. japonica	T. Nishimura	C	M	AB764287
		M080906_7	Gambierdiscus sp. type 2	28.1	31.2	2008.09.06	D. japonica	T. Nishimura	C	M
		M080906_8	Gambierdiscus sp. type 2	28.1	31.2	2008.09.06	D. japonica	T. Nishimura	C	M
		M081027_1	Gambierdiscus sp. type 2	22.9	31.7	2008.10.27	Gelidium elegans	T. Nishimura	C	M
		M2G	G. australes	19.1	31.9	2010.04.24	Tricleocarpa cylindrica	T. Nishimura	C	M
		M3G	Gambierdiscus sp. type 2	19.1	31.9	2010.04.24	T. cylindrica	T. Nishimura	C	M
		M4G	Gambierdiscus sp. type 2	19.1	31.9	2010.04.24	T. cylindrica	T. Nishimura	C	M
		M5G	G. australes	19.1	31.9	2010.04.24	T. cylindrica	T. Nishimura	C	M
		M6G	Gambierdiscus sp. type 2	19.1	31.9	2010.04.24	Gelidium elegans	T. Nishimura	C	M
		M7G	Gambierdiscus sp. type 2	19.1	31.9	2010.04.24	G. elegans	T. Nishimura	C	M
		M8G	Gambierdiscus sp. type 2	19.1	31.9	2010.04.24	G. elegans	T. Nishimura	C	M
		M9G	Gambierdiscus sp. type 2	19.1	31.9	2010.04.24	G. elegans	T. Nishimura	C	M
		M10G	G. australes	19.1	31.9	2010.04.24	G. elegans	T. Nishimura	C	M
		M12G	Gambierdiscus sp. type 2	19.1	31.9	2010.04.24	G. elegans	T. Nishimura	C	M
		M13G	Gambierdiscus sp. type 2	19.1	31.9	2010.04.24	G. elegans	T. Nishimura	C	M
		M14G	G. australes	19.1	31.9	2010.04.24	G. elegans	T. Nishimura	C	M
		M24G	Gambierdiscus sp. type 2	26.2	30.9	2010.07.30	Padina arborescens	T. Nishimura	C	M
		M25G	Gambierdiscus sp. type 2	26.2	30.9	2010.07.30	P. arborescens	T. Nishimura	C	M
		M26G	Gambierdiscus sp. type 2	26.2	30.9	2010.07.30	P. arborescens	T. Nishimura	C	M
		M27G	Gambierdiscus sp. type 2	26.2	30.9	2010.07.30	P. arborescens	T. Nishimura	C	M
		M37G	Gambierdiscus sp. type 2	30.2	30.9	2010.08.27	Tricleocarpa cylindrica	T. Nishimura	C	M
		M38G	Gambierdiscus sp. type 2	30.2	30.9	2010.08.27	T. cylindrica	T. Nishimura	C	M
		M39G	Gambierdiscus sp. type 2	30.2	30.9	2010.08.27	T. cylindrica	T. Nishimura	C	M
		M41G	Gambierdiscus sp. type 2	30.2	30.9	2010.08.27	T. cylindrica	T. Nishimura	C	M
		M42G	Gambierdiscus sp. type 2	30.2	30.9	2010.08.27	T. cylindrica	T. Nishimura	C	M
		M43G	Gambierdiscus sp. type 2	30.2	30.9	2010.08.27	T. cylindrica	T. Nishimura	C	M
		M44G	Gambierdiscus sp. type 2	30.2	30.9	2010.08.27	T. cylindrica	T. Nishimura	C	M
		M45G	Gambierdiscus sp. type 2	30.2	30.9	2010.08.27	T. cylindrica	T. Nishimura	C	M
		M46G	G. australes	30.2	30.9	2010.08.27	T. cylindrica	T. Nishimura	C	M
		M48G	G. australes	30.2	30.9	2010.08.27	T. cylindrica	T. Nishimura	C	M
		M49G	Gambierdiscus sp. type 2	30.2	30.9	2010.08.27	T. cylindrica	T. Nishimura	C	M
		M50G	Gambierdiscus sp. type 2	30.2	30.9	2010.08.27	T. cylindrica	T. Nishimura	C	M
		M52G	Gambierdiscus sp. type 2	30.2	30.9	2010.08.27	T. cylindrica	T. Nishimura	C	M
		M53G	Gambierdiscus sp. type 2	30.2	30.9	2010.08.27	T. cylindrica	T. Nishimura	C	M
		M54G	Gambierdiscus sp. type 2	30.2	30.9	2010.08.27	T. cylindrica	T. Nishimura	C	M
		M55G	Gambierdiscus sp. type 2	30.2	30.9	2010.08.27	T. cylindrica	T. Nishimura	C	M
		M56G	Gambierdiscus sp. type 2	30.2	30.9	2010.08.27	T. cylindrica	T. Nishimura	C	M
		M58G	G. australes	30.2	30.9	2010.08.27	Gelidium elegans	T. Nishimura	C	M
		M59G	G. australes	30.2	30.9	2010.08.27	G. elegans	T. Nishimura	C	M
		M60G	Gambierdiscus sp. type 2	30.2	30.9	2010.08.27	G. elegans	T. Nishimura	C	M
		M61G	Gambierdiscus sp. type 2	30.2	30.9	2010.08.27	G. elegans	T. Nishimura	C	M
		M62G	Gambierdiscus sp. type 2	30.2	30.9	2010.08.27	G. elegans	T. Nishimura	C	M
		M63G	G. australes	30.2	30.9	2010.08.27	G. elegans	T. Nishimura	C	M
		M64G	Gambierdiscus sp. type 2	30.2	30.9	2010.08.27	G. elegans	T. Nishimura	C	M
		M65G	Gambierdiscus sp. type 2	30.2	30.9	2010.08.27	G. elegans	T. Nishimura	C	M
		M66G	Gambierdiscus sp. type 2	30.2	30.9	2010.08.27	G. elegans	T. Nishimura	C	M
		M67G	Gambierdiscus sp. type 2	30.2	30.9	2010.08.27	G. elegans	T. Nishimura	C	M
		M68G	G. australes	30.2	30.9	2010.08.27	G. elegans	T. Nishimura	C	M
		M70G	Gambierdiscus sp. type 2	30.2	30.9	2010.08.27	G. elegans	T. Nishimura	C	M
		M71G	Gambierdiscus sp. type 2	30.2	30.9	2010.08.27	G. elegans	T. Nishimura	C	M
		M92G	Gambierdiscus sp. type 2	26.6	31.9	2010.10.10	G. elegans	T. Nishimura	C	M
		T070411_1	Gambierdiscus sp. type 2	19.5	ND*	2007.04.09	Corallina pilulifera	T. Nakamura	C	T	AB764280	AB765916
		T080908_1	Gambierdiscus sp. type 1	30	31.8	2008.09.08	Gelidium elegans	T. Nishimura	C	T	AB764234 - AB764238**	AB765910 - AB765911**
		T080908_2	Gambierdiscus sp. type 1	30	31.8	2008.09.08	G. elegans	T. Nishimura	C	T
		T1G	Gambierdiscus sp. type 2	31.3	32.2	2010.09.22	Tricleocarpa cylindrica	T. Nishimura	C	T
		T2G	Gambierdiscus sp. type 1	21.2	33	2010.11.19	Corallina pilulifera	T. Nishimura	C	T
		T11G	Gambierdiscus sp. type 2	21.2	33	2010.11.19	C. pilulifera	T. Nishimura	C	T
		T12G	Gambierdiscus sp. type 2	21.2	33	2010.11.19	C. pilulifera	T. Nishimura	C	T
		T19G	Gambierdiscus sp. type 2	17.2	33.2	2010.12.21	C. pilulifera	T. Nishimura	C	T
		T20G	Gambierdiscus sp. type 2	17.2	33.2	2010.12.21	C. pilulifera	T. Nishimura	C	T
		S071128_1	Gambierdiscus sp. type 1	21.1	32	2007.11.28	Sargassum sp.	T. Nishimura	C	S
		S080710_1	Gambierdiscus sp. type 2	28.6	29.7	2008.07.10	Dictyota dichotoma and Gelidium elegans	T. Nishimura	C	S
		S080710_2	Gambierdiscus sp. type 2	28.6	29.7	2008.07.10	D. dichotoma and G. elegans	T. Nishimura	C	S
		S080710_3	Gambierdiscus sp. type 2	28.6	29.7	2008.07.10	D. dichotoma and G. elegans	T. Nishimura	C	S
		S080710_4	Gambierdiscus sp. type 2	28.6	29.7	2008.07.10	D. dichotoma and G. elegans	T. Nishimura	C	S
		S080911_1	G. australes	27.5	32.2	2008.09.11	Gelidium elegans	T. Nishimura	C	S	AB764303	AB765920
		S080911_2	Gambierdiscus sp. type 1	27.5	32.2	2008.09.11	G. elegans	T. Nishimura	C	S
		S080911_3	Gambierdiscus sp. type 2	27.5	32.2	2008.09.11	G. elegans	T. Nishimura	C	S
		S080911_4	Gambierdiscus sp. type 1	27.5	32.2	2008.09.11	G. elegans	T. Nishimura	C	S
		S080911_5	Gambierdiscus sp. type 1	27.5	32.2	2008.09.11	G. elegans	T. Nishimura	C	S	AB764239 - AB764243**
		S080911_6	Gambierdiscus sp. type 2	27.5	32.2	2008.09.11	G. elegans	T. Nishimura	C	S
		S080911_7	Gambierdiscus sp. type 2	27.5	32.2	2008.09.11	G. elegans	T. Nishimura	C	S
		S081029_1	Gambierdiscus sp. type 1	23.9	32.1	2008.10.29	G. elegans	T. Nishimura	C	S
		S1G	Gambierdiscus sp. type 2	27.4	31	2009.07.14	macroalgae	T. Nishimura	C	S
		S2G	Gambierdiscus sp. type 2	27.4	31	2009.07.14	macroalgae	T. Nishimura	C	S
		S3G	Gambierdiscus sp. type 2	27.4	31	2009.07.14	macroalgae	T. Nishimura	C	S
		S4G	G. australes	28	31.4	2009.09.16	macroalgae	S. Sato	C	S		AB765921
		S5G	Gambierdiscus sp. type 2	22.1	32.6	2010.05.27	Padina arborescens	T. Nishimura	C	S
		S17G	Gambierdiscus sp. type 2	28.1	31.1	2010.07.22	Turbinaria ornata	T. Nishimura	C	S
		S18G	Gambierdiscus sp. type 2	28.1	31.1	2010.07.22	T. ornata	T. Nishimura	C	S
		S19G	Gambierdiscus sp. type 2	28.1	31.1	2010.07.22	T. ornata	T. Nishimura	C	S
		S20G	Gambierdiscus sp. type 2	28.1	31.1	2010.07.22	T. ornata	T. Nishimura	C	S
		S21G	Gambierdiscus sp. type 2	28.1	31.1	2010.07.22	T. ornata	T. Nishimura	C	S
		S25G	Gambierdiscus sp. type 1	31.2	31.5	2010.08.31	Laurencia undulata	T. Nishimura	C	S
		S26G	G. australes	31.2	31.5	2010.08.31	L. undulata	T. Nishimura	C	S
		S27G	Gambierdiscus sp. type 2	31.2	31.5	2010.08.31	L. undulata	T. Nishimura	C	S
		S28G	Gambierdiscus sp. type 2	31.2	31.5	2010.08.31	L. undulata	T. Nishimura	C	S
		S29G	Gambierdiscus sp. type 2	31.2	31.5	2010.08.31	L. undulata	T. Nishimura	C	S
		S30G	Gambierdiscus sp. type 2	31.2	31.5	2010.08.31	L. undulata	T. Nishimura	C	S
		S31G	Gambierdiscus sp. type 2	31.2	31.5	2010.08.31	L. undulata	T. Nishimura	C	S
		S32G	Gambierdiscus sp. type 2	31.2	31.5	2010.08.31	Gelidium elegans	T. Nishimura	C	S
		S33G	Gambierdiscus sp. type 2	31.2	31.5	2010.08.31	G. elegans	T. Nishimura	C	S
		S44G	Gambierdiscus sp. type 1	25.5	32.2	2010.10.18	G. elegans	T. Wittaya	C	S
		S47G	G. australes	25.5	32.2	2010.10.18	G. elegans	T. Wittaya	C	S
		S49G	Gambierdiscus sp. type 1	25.5	32.2	2010.10.18	G. elegans	T. Wittaya	C	S
		S50G	G. australes	25.5	32.2	2010.10.18	G. elegans	T. Wittaya	C	S
		S53G	Gambierdiscus sp. type 1	25.5	32.2	2010.10.18	G. elegans	T. Wittaya	C	S
		S60G	Gambierdiscus sp. type 1	25.5	32.2	2010.10.18	G. elegans	T. Nishimura	C	S
		K070922_1	Gambierdiscus sp. type 1	29.4	31.9	2007.09.22	macroalgae	T. Nakamura	C	K
		K070922_2	Gambierdiscus sp. type 1	29.4	31.9	2007.09.22	macroalgae	T. Nakamura	C	K	AB764254 - AB764258**
		KW070922_1	Gambierdiscus sp. type 1	28.9	31.9	2007.09.22	macroalgae	T. Nakamura	C	KW	AB764244 - AB764248**	AB765908 - AB765909**
		KW070922_2	Gambierdiscus sp. type 1	28.9	31.9	2007.09.22	macroalgae	T. Nakamura	C	KW	AB764249 - AB764253**
		KW080925_1	Gambierdiscus sp. type 2	26.8	ND*	2008.09.25	Gelidium elegans	T. Nishimura	C	KW
		OI1G	Gambierdiscus sp. type 2	ND*	ND*	2009.08.06	macroalgae	S. Sato	C	OI
		OI3G	Gambierdiscus sp. type 2	ND*	ND*	2009.08.06	macroalgae	S. Sato	C	OI
		OI4G	Gambierdiscus sp. type 2	ND*	ND*	2009.08.06	macroalgae	S. Sato	C	OI	AB764288 - AB764291**	AB765913
		OI5G	Gambierdiscus sp. type 2	ND*	ND*	2009.08.06	macroalgae	S. Sato	C	OI
		OI6G	Gambierdiscus sp. type 2	ND*	ND*	2009.08.06	macroalgae	S. Sato	C	OI
		OI7G	Gambierdiscus sp. type 2	ND*	ND*	2009.08.06	macroalgae	S. Sato	C	OI
		OI8G	Gambierdiscus sp. type 2	ND*	ND*	2009.08.06	macroalgae	S. Sato	C	OI
		OI9G	Gambierdiscus sp. type 2	ND*	ND*	2009.08.06	macroalgae	S. Sato	C	OI
		OI10G	Gambierdiscus sp. type 2	ND*	ND*	2009.08.06	macroalgae	S. Sato	C	OI
		OI11G	Gambierdiscus sp. type 2	ND*	ND*	2009.08.06	macroalgae	S. Sato	C	OI
		OI12G	Gambierdiscus sp. type 2	ND*	ND*	2009.08.06	macroalgae	S. Sato	C	OI
		OI14G	Gambierdiscus sp. type 1	ND*	ND*	2009.08.06	macroalgae	S. Sato	C	OI
		OI16G	Gambierdiscus sp. type 2	ND*	ND*	2009.08.06	macroalgae	S. Sato	C	OI
		OI17G	Gambierdiscus sp. type 2	ND*	ND*	2009.08.06	macroalgae	S. Sato	C	OI
		OI19G	Gambierdiscus sp. type 2	ND*	ND*	2009.08.06	macroalgae	S. Sato	C	OI
		OI21G	Gambierdiscus sp. type 2	ND*	ND*	2009.08.06	macroalgae	S. Sato	C	OI
		OI23G	Gambierdiscus sp. type 1	ND*	ND*	2009.08.06	macroalgae	S. Sato	C	OI
		OI28G	Gambierdiscus sp. type 2	ND*	ND*	2009.08.06	macroalgae	S. Sato	C	OI
		OI30G	Gambierdiscus sp. type 2	ND*	ND*	2009.08.06	macroalgae	S. Sato	C	OI
		OI31G	Gambierdiscus sp. type 2	ND*	ND*	2009.08.06	macroalgae	S. Sato	C	OI
		OI32G	Gambierdiscus sp. type 2	ND*	ND*	2009.08.06	macroalgae	S. Sato	C	OI
		GTN090722_1	Gambierdiscus sp. type 1	26.3	29.2	2009.07.22	Gelidium elegans	T. Nishimura	D	GTN	AB764259 - AB764263**
		GTN090722_2	Gambierdiscus sp. type 1	26.3	29.2	2009.07.22	G. elegans	T. Nishimura	D	GTN	AB764264 - AB764266**
		OBSG1	Gambierdiscus sp. type 2	ND*	ND*	2008.08.21	Actinotrichia fragilis	K. Onodera	E	OBS	AB605804
		OSSG7	Gambierdiscus sp. type 1	ND*	ND*	2008.08.21	A. fragilis	K. Onodera	E	OSS	AB605806 - AB605807**
		OSSG8	G. australes	ND*	ND*	2008.08.21	A. fragilis	K. Onodera	E	OSS	AB605808 - AB605810**
		OSSG13	Gambierdiscus sp. type 1	ND*	ND*	2008.08.21	A. fragilis	K. Onodera	E	OSS	AB605811
		OSSG26	Gambierdiscus sp. type 1	ND*	ND*	2008.08.21	A. fragilis	K. Onodera	E	OSS	AB605812
		Go3	G. cf. yasumotoi	ND*	ND*	2008.04.03	wet sand	M.M.R. Shah	E	OM	AB548851
		U1G	Gambierdiscus sp. type 1	26	ND*	2010.05.30	Tricleocarpa sp.	T. Nishimura	E	U	AB764267 - AB764269**
		U2G	G. australes	26	ND*	2010.05.30	Tricleocarpa sp.	T. Nishimura	E	U
		U3G	Gambierdiscus sp. type 2	26	ND*	2010.05.30	Tricleocarpa sp.	T. Nishimura	E	U
		U4G	Gambierdiscus sp. type 2	26	ND*	2010.05.30	Tricleocarpa sp.	T. Nishimura	E	U
		U9G	Gambierdiscus sp. type 1	25.1	ND*	2011.05.21	Tricleocarpa sp.	T. Nishimura	E	U
		U13G	Gambierdiscus sp. type 2	25.1	ND*	2011.05.21	Tricleocarpa sp.	T. Nishimura	E	U
		U17G	G. australes	25.1	ND*	2011.05.21	Tricleocarpa sp.	T. Nishimura	E	U
		U18G	G. australes	25.1	ND*	2011.05.21	Tricleocarpa sp.	T. Nishimura	E	U
		U19G	Gambierdiscus sp. type 2	25.1	ND*	2011.05.21	Tricleocarpa sp.	T. Nishimura	E	U
		U22G	Gambierdiscus sp. type 2	25.1	ND*	2011.05.21	Tricleocarpa sp.	T. Nishimura	E	U
		ON1G	Gambierdiscus sp. type 2	30	ND*	2010.08.29	Rhodophyta sp.	T. Nishimura	E	ON	AB764292 - AB764293**	AB765917
		ON2G	Gambierdiscus sp. type 2	30	ND*	2010.08.29	Rhodophyta sp.	T. Nishimura	E	ON	AB764294**	AB765918
		ON3G	G. australes	30	ND*	2010.08.29	Rhodophyta sp.	T. Nishimura	E	ON
		ON5G	Gambierdiscus sp. type 2	30	ND*	2010.08.29	Rhodophyta sp.	T. Nishimura	E	ON	AB764295**
		ON6G	Gambierdiscus sp. type 2	30	ND*	2010.08.29	Rhodophyta sp.	T. Nishimura	E	ON
		G1G	Gambierdiscus sp. type 1	23.4	ND*	2010.04.14	Actinotrichia fragilis	T. Nishimura	E	G	AB764270 - AB764274**	AB765912
		G2G	G. australes	23.4	ND*	2010.04.14	A. fragilis	T. Nishimura	E	G
		G18G	Gambierdiscus sp. type 1	23.4	ND*	2010.04.14	A. fragilis	T. Nishimura	E	G	AB764275 - AB764276**
		G19G	Gambierdiscus sp. type 1	23.4	ND*	2010.04.14	A. fragilis	T. Nishimura	E	G
		G20G	Gambierdiscus sp. type 1	23.4	ND*	2010.04.14	A. fragilis	T. Nishimura	E	G
		G21G	G. australes	23.4	ND*	2010.04.14	A. fragilis	T. Nishimura	E	G
		G23G	Gambierdiscus sp. type 1	23.4	ND*	2010.04.14	A. fragilis	T. Nishimura	E	G
		G24G	G. australes	23.4	ND*	2010.04.14	A. fragilis	T. Nishimura	E	G
		ODG7	G. australes	ND*	ND*	2009.01.12	Portieria harnemannii	S. Suda	E	OD	AB605805
		GM10	Gambierdiscus sp. type 1	ND*	ND*	2006.01.30	Padina sp.	A. Yoshino	F	MYA	AB605799 - AB605800**
		GM25	Gambierdiscus sp. type 1	ND*	ND*	2006.01.30	Sargassum crassifolium	A. Yoshino	F	MYI	AB605801
		I080606_1	G. australes	ND*	ND*	2008.06.06	macroalgae	T. Nishimura	F	I	AB764304, AB764305 - AB764307**
		I080606_2	G. australes	ND*	ND*	2008.06.06	macroalgae	T. Nishimura	F	I
		I080606_3	G. australes	ND*	ND*	2008.06.06	macroalgae	T. Nishimura	F	I	AB764308
		ISB2G	G. australes	31.1	ND*	2011.07.30	Dictyota dichotoma	T. Nishimura	G	ISB
		ISB7G	Gambierdiscus sp. type 1	31.1	ND*	2011.07.30	D. dichotoma	T. Nishimura	G	ISB
		ISC5G	G. australes	32.4	ND*	2011.07.30	Tricleocarpa cylindrica	T. Nishimura	G	ISC
		ISC9G	G. australes	32.4	ND*	2011.07.30	T. cylindrica	T. Nishimura	G	ISC
		ISC19G	Gambierdiscus sp. type 1	32.4	ND*	2011.07.30	T. cylindrica	T. Nishimura	G	ISC
		ISC20G	Gambierdiscus sp. type 1	32.4	ND*	2011.07.30	T. cylindrica	T. Nishimura	G	ISC
		ISC21G	Gambierdiscus sp. type 1	32.4	ND*	2011.07.30	T. cylindrica	T. Nishimura	G	ISC
		ISC26G	G. australes	32.4	ND*	2011.07.30	Padina minor	T. Nishimura	G	ISC
		ISC27G	Gambierdiscus sp. type 1	32.4	ND*	2011.07.30	P. minor	T. Nishimura	G	ISC
		ISC61G	Gambierdiscus sp. type 1	32	ND*	2011.09.11	Dictyota dichotoma	T. Nishimura	G	ISC
		ISC77G	Gambierdiscus sp. type 1	32	ND*	2011.09.11	Actinotrichia fragilis	T. Nishimura	G	ISC
		ISC85G	Gambierdiscus sp. type 1	32	ND*	2011.09.11	Dictyota dichotoma	T. Nishimura	G	ISC
		ISC88G	Gambierdiscus sp. type 1	32	ND*	2011.09.11	D. dichotoma	T. Nishimura	G	ISC
		ISC98G	G. australes	32.4	ND*	2011.07.30	macroalgae	T. Yoshimatsu	G	ISC
		IR1G	G. australes	24.8	ND*	2010.04.19	macroalgae	T. Nishimura	G	IR
		IR4G	G. cf. yasumotoi	24.8	ND*	2010.04.19	Actinotrichia fragilis	T. Nishimura	G	IR	AB764309, AB764310 - AB764311**	AB765922	AB765925**
		ND*: No data.
		Acc. No.**: These Acc. No. show sequences of DNA clones obtained via cloning.
