# Supplementary material for: Genetic Diversity and Distribution of the Ciguatera-Causing Dinoflagellate Gambierdiscus spp. (Dinophyceae) in Coastal Areas of Japan
Source: PLoS One. 2013 Apr 11;8(4):e60882. doi: 10.1371/journal.pone.0060882 (PMC3623954; doi:10.1371/journal.pone.0060882)
Supplement: Table S6 — Details of toxicities of Japanese Gambierdiscus species/phylotypes tested by a mouse bioassay. One MU is defined as the LD50 dose for a 20-g mouse over 24 h (n = 3 or 5 in the present study). (XLS) [file pone.0060882.s007.xls]

## Sheet: Table S6
		Table S6. Details of toxicities of Japanese Gambierdiscus species/phylotypes tested by a mouse bioassay. One MU is defined as the LD50 dose for a 20-g mouse over 24 h (n= 3 or 5 in the present study).
		Species/phylotype	Strain	Toxic fraction	Toxicity	Injected cell number	Mice death	Symptom
					(× 10-4 MU/ 1,000 cells)	(cells)	(n=3 or 5)
		Gambierdiscus sp. type 1	KW070922_1	DSF*	20	1.5×105	0/3	fine
						1.3×105	0/3	NC****
						5.0×105	2010-03-03	NC****
				MSF**	67	1.5×104	0/3	fine
						1.5×105	2010-03-03	3/3 progressive paralysis
		Gambierdiscus sp. type 2	M080828_2	DSF*	―***	1.5×105	0/3	fine
				MSF**	―***	1.5×105	0/3	fine
			T070411_1	DSF*	―***	5.0×105	0/3	NC****
						2.8×106	0/3	NC****
		Gambierdiscus sp. type 3	WI9G	DSF*	―***	1.5×104	0/5	fine
						5.0×105	2/5	3/5 progressive paralysis
				MSF**	―***	1.5×104	1/5	5/5 progressive paralysis
						1.5×105	0/5	5/5 progressive paralysis
						3.5×105	1/5	5/5 progressive paralysis
			WI11G	DSF*	―***	1.5×104	0/5	fine
						1.5×105	0/5	2/5 can't open eyes
						5.0×105	0/5	fine
				MSF**	67	1.5×104	0/5	4/5 progressive paralysis
						6.0×104	0/5	4/5 progressive paralysis
						1.0×105	1/5	5/5 progressive paralysis
						1.5×105	5/5	5/5 progressive paralysis
		Gambierdiscus australes	S080911_1	DSF*	670	1.0×104	0/3	2/3 can't open eyes
						1.5×104	2010-02-03	3/3 progressive paralysis
						1.5×105	2010-03-03	3/3 progressive paralysis
				MSF**	67	1.5×104	1/3	1/3 progressive paralysis
						1.5×105	2010-03-03	3/3 progressive paralysis
		DSF*: Dichloromethane soluble fraction (DSF) toxicities correspond to CTXs toxicity.
		MSF**: Aqueous methanol soluble fractions (MSF) toxicities correspond to MTXs toxicity.
		―***: Not detected.
		NC****: Not checked.
